# Supplementary material for: Country, Cover or Protection: What Shapes the Distribution of Red Deer and Roe Deer in the Bohemian Forest Ecosystem?
Source: PLoS One. 2015 Mar 17;10(3):e0120960. doi: 10.1371/journal.pone.0120960 (PMC4363369; doi:10.1371/journal.pone.0120960)
Supplement: S1 Dataset — (ZIP) [file pone.0120960.s001.zip]

Archive with 1 entries (1 files):
- pellet_data.csv
