# Supplementary material for: Country, Cover or Protection: What Shapes the Distribution of Red Deer and Roe Deer in the Bohemian Forest Ecosystem?
Source: PLoS One. 2015 Mar 17;10(3):e0120960. doi: 10.1371/journal.pone.0120960 (PMC4363369; doi:10.1371/journal.pone.0120960)
Supplement: S1 Dataset — (ZIP) [file pone.0120960.s001.zip › pellet_data.csv]

x	y	reddeer	roedeer	country	park	forest	elev
4634852.08	5406534.85	3	0	CZ	yes	1	1210.85
4618884.07	5428986	8	0	CZ	yes	1	1119.14
4626726.27	5414624.2	0	4	DE	no	0.56	986.93
4586237.4	5446955.47	1	2	CZ	no	1	972.67
4631949.21	5419110.21	2	1	CZ	yes	0.99	939.14
4619347.87	5426196.07	4	4	CZ	yes	0.71	985.13
4620261.29	5402915.57	0	0	DE	no	0.62	587.86
4601801.8	5413372.93	0	3	DE	no	0.55	665
4620957.93	5412093.64	0	0	DE	no	0.07	836
4603304.4	5432359.47	6	0	CZ	yes	0.53	1117.07
4602869.93	5412419.87	0	0	DE	no	0.43	648.93
4597131.31	5463268.38	6	8	CZ	no	0.86	590.77
4614728.47	5417349.6	3	1	DE	yes	1	900.93
4619196.6	5451568	0	0	CZ	no	0.16	608.67
4590672.27	5420777.47	0	14	DE	no	0.55	681.2
4595028.73	5451454.27	2	0	CZ	no	0.41	959.2
4578038.87	5442737.67	1	1	DE	no	1	946.33
4586519.15	5439878.62	0	0	DE	no	1	742.69
4612487.13	5408471.33	0	0	DE	no	0.35	718
4585406.33	5421192.53	0	15	DE	no	0.18	627.73
4616509.07	5436915.27	4	0	CZ	yes	1	1141.13
4597528.8	5443347.6	1	0	CZ	yes	1	1076.27
4598507.27	5423778.4	0	1	DE	yes	1	766.73
4621426.73	5411152.67	0	3	DE	no	0.99	926.87
4613704.88	5423960.62	2	0	DE	yes	0.99	940.12
4611009.4	5431666.4	3	5	CZ	yes	1	1127.4
4596178.07	5420270.07	0	1	DE	no	0.79	810.6
4598171.4	5417403.6	0	1	DE	no	0.23	717.8
4610279.57	5420625.43	5	0	DE	yes	1	920.5
4591392.67	5461419.8	0	1	CZ	no	0	530.4
4623024.43	5403713	0	0	DE	no	0.47	656.57
4592035.15	5441107.69	1	0	DE	yes	1	910.46
4607949.93	5453845	11	1	CZ	no	0.59	564.33
4614456.4	5427250.13	1	0	CZ	yes	1	1186.4
4593875.79	5410502.64	0	1	DE	no	0.72	771.29
4639576.86	5426707.64	9	1	CZ	no	0.6	728.07
4639534.8	5429410.53	6	0	CZ	no	0.72	712.6
4634294.87	5423363.93	2	3	CZ	no	1	805.4
4585733.07	5458983.5	0	4	CZ	no	0.09	599.43
4596466.6	5427024.67	0	5	DE	no	1	756.67
4607940.33	5421080.8	3	2	DE	yes	1	907.73
4621370.73	5438125.73	0	4	CZ	no	0.82	912.53
4604671.4	5416892.33	9	1	DE	no	0.74	754.33
4625381.67	5406216.13	1	0	DE	no	0.9	766.07
4586016.67	5434833	0	11	DE	no	1	873.93
4622693.13	5405590.8	1	0	DE	no	0.2	756
4629389.27	5411258.6	4	2	DE	no	0.52	827.6
4610952.6	5433036.87	2	4	CZ	yes	0.27	1085.47
4613077.93	5406695.4	0	0	DE	no	0.58	698.4
4627144.93	5434730.13	3	9	CZ	no	0.7	848.13
4624131.27	5416158.67	1	3	DE	no	0.95	948.53
4635862.4	5423268.8	6	2	CZ	no	1	1043.07
4584945.13	5442836.2	0	1	DE	no	1	828.4
4601445.87	5405279	0	13	DE	no	1	514.13
4632413.2	5413813.6	5	2	CZ	yes	1	824.73
4587908.42	5429413.67	0	2	DE	no	0.6	591.33
4630207.64	5439800.93	0	5	CZ	no	0.25	644.64
4597175.8	5444272.13	1	0	CZ	yes	0.55	999.87
4627934	5411320.8	1	3	DE	no	1	899.2
4634514.13	5408516.47	6	1	CZ	yes	1	991.13
4629587.07	5433526.57	9	8	CZ	no	0.45	851.93
4592491.6	5457112.87	4	2	CZ	no	0.53	837.47
4590826.79	5435017.14	0	10	DE	no	1	711.57
4596680.94	5415161	0	1	DE	no	0.41	604.94
4612646.73	5435955.93	14	0	CZ	yes	0.91	1095.2
4620920.13	5435434.13	0	1	CZ	no	0.06	1016.93
4611377.8	5412352.07	1	3	DE	no	0.45	720.67
4598969	5447261.2	4	2	CZ	yes	0.23	860.87
4577973.6	5454173.13	0	5	DE	no	0.95	812.33
4585634.07	5452473.14	7	3	CZ	no	0.67	687.93
4586923.43	5441274.29	0	0	DE	no	1	692.86
4634667.2	5437599.73	0	15	CZ	no	0.59	803.13
4633518	5428020.07	7	0	CZ	no	1	1015.47
4618430.6	5418782.13	0	1	DE	no	1	973.33
4612040.27	5447671	0	24	CZ	no	0.24	651.4
4633166.67	5437806.8	4	17	CZ	no	0.06	696
4585133.36	5443918.57	1	2	DE	no	1	908.43
4587797.47	5437240.87	0	0	DE	no	1	791.67
4583387.8	5457004.47	16	4	CZ	no	0.27	566.2
4611852.6	5430802	2	0	CZ	yes	1	1179.67
4624834.53	5410678.6	1	0	DE	no	1	1013
4578575.73	5452293.33	0	3	DE	no	0.97	765.07
4603714.33	5409515.87	0	1	DE	no	0.27	565.87
4593443.93	5437193.87	4	0	DE	yes	1	812.53
4637343.53	5413077.93	10	2	CZ	yes	1	863.53
4621522.07	5421642	8	0	CZ	yes	1	945.33
4574907.93	5448467.8	0	3	DE	no	0.97	830.73
4582895	5458697.13	17	14	CZ	no	0.65	576.6
4611717.71	5406026.71	1	1	DE	no	0.23	493.93
4625441.33	5423100.8	12	0	CZ	no	0.57	963.2
4626429.67	5426415.4	20	1	CZ	no	0.84	906.8
4605052.67	5426011.73	5	0	DE	yes	1	1110.67
4616837.8	5434037.47	3	2	CZ	yes	1	1151.07
4626391.87	5410209.27	1	0	DE	no	1	917.47
4587376.73	5415013.6	4	4	DE	no	1	784.2
4626322.07	5433364.47	14	0	CZ	no	0.39	908.87
4592579.53	5438905.8	1	0	DE	yes	1	896.13
4592956.87	5455598.2	3	1	CZ	no	0.38	801.73
4628045.67	5429689.73	2	0	CZ	no	1	1116.87
4582980.93	5445749.07	2	8	DE	no	1	962.07
4617717.93	5433674.47	4	1	CZ	yes	1	1112.93
4598847.93	5426987	0	0	DE	no	1	962.8
4625423.75	5407495.33	0	0	DE	no	0.83	908
4607252.33	5432738.73	14	0	CZ	yes	0.97	1051.93
4602968.8	5422105.13	6	0	DE	yes	1	804.8
4591465.27	5421113.6	0	0	DE	no	0.04	702.87
4585733.93	5441493.87	4	0	DE	no	1	878.53
4611534	5444771.67	8	5	CZ	yes	0.81	765.53
4615258.6	5416022.87	3	6	DE	no	0.91	753.2
4614629.85	5449980.62	11	3	CZ	no	0.84	868.54
4624838.6	5413534.13	3	1	DE	no	1	1081.87
4628798	5431364	5	0	CZ	no	0.94	966.73
4602356.21	5460585.21	0	9	CZ	no	0.28	582.5
4598837.23	5440235	0	0	CZ	yes	0.9	1099.85
4602130.73	5431697.53	6	1	DE	yes	1	1133.8
4619029.55	5437870.18	0	3	CZ	no	0.37	977.36
4621867.6	5456853.2	9	33	CZ	no	0.76	595.67
4582000.64	5436665.93	0	4	DE	no	0.95	802.86
4587394.4	5433209.67	0	1	DE	no	0.95	735.47
4588143.93	5446158.47	0	5	CZ	no	1	948
4611470.07	5453688.36	0	29	CZ	no	0.68	625.64
4617216.5	5424148	0	0	DE	no	0.69	948.67
4623120	5433343.93	13	1	CZ	no	0.93	1014.8
4587691.93	5460828.21	1	26	CZ	no	1	665.43
4598126.93	5454198.73	5	12	CZ	no	1	961
4585826.57	5427815.71	0	1	DE	no	0.33	578.36
4630284.33	5418139.87	24	1	CZ	yes	0.79	993.93
4605594.93	5414279	0	6	DE	no	0.68	705.6
4578687.73	5445485.93	0	1	DE	no	1	942.07
4628819.87	5444135.67	0	29	CZ	no	0.36	741.4
4618821.14	5405483.71	0	0	DE	no	0.41	607.71
4632523.93	5427252.53	3	0	CZ	no	1	1090
4626549.93	5449344.6	0	22	CZ	no	0	679.47
4585120.87	5417491.4	0	4	DE	no	0.54	713.07
4631461.33	5434323.93	3	13	CZ	no	0.9	796.47
4602623.73	5426179	1	0	DE	yes	1	1041.33
4592315.73	5407507.09	0	2	DE	no	0.08	530.09
4595114.27	5438992.93	0	2	DE	yes	1	1020.87
4587153.87	5437733.27	0	2	DE	no	1	793.13
4585250.93	5437279.2	0	1	DE	no	1	1062.8
4602944.53	5443119.33	7	0	CZ	yes	1	873.4
4582261.33	5448892.8	0	0	DE	no	1	786.4
4608705.07	5457434.79	0	23	CZ	no	0.81	741.29
4618033	5451107.67	2	1	CZ	no	0.09	552.13
4599986.4	5406013.6	0	5	DE	no	1	495.6
4640988.33	5424762.47	10	1	CZ	no	0.99	886.87
4629576.57	5420874.79	2	4	CZ	no	0.1	804.43
4591890.67	5437727	4	0	DE	yes	1	680.07
4623987.6	5437476.4	16	10	CZ	no	0.92	904.07
4620334.07	5432675.4	5	3	CZ	yes	0.98	1044.13
4620310.93	5406050.93	0	0	DE	no	0.12	613.33
4633029.73	5436300.07	0	10	CZ	no	0.47	692.13
4613591.4	5444748.27	0	22	CZ	no	0.89	731.2
4599861.67	5416676.33	1	8	DE	no	0.95	603.73
4601518.13	5435297.07	3	0	DE	yes	1	1229
4585114.6	5445648	0	0	DE	no	1	1077.73
4604550	5436838.33	8	1	CZ	yes	1	1153.07
4580521.33	5450493.33	0	2	DE	no	0.99	814.47
4591775.07	5443924.87	4	0	CZ	yes	1	1023.8
4638105.53	5419251.53	5	13	CZ	yes	0.52	749.8
4610397.8	5448386.27	0	3	CZ	no	0.71	636.27
4615967.87	5442981.47	8	6	CZ	yes	1	884.53
4589228.36	5446578.18	0	1	CZ	no	0.13	790.64
4582505.87	5419794.93	0	20	DE	no	0.95	659.33
4610387.69	5410703.85	0	4	DE	no	0.35	657.46
4615097.57	5409854.07	0	5	DE	no	0.36	653.71
4608889.36	5408533.29	0	0	DE	no	0.95	503.5
4619326.15	5455092.46	0	5	CZ	no	0.12	554
4589231.42	5457845.25	0	1	CZ	no	0.1	608.08
4601767.73	5433565.4	5	1	DE	yes	1	1154.07
4630116.6	5419451.47	13	0	CZ	yes	1	827.6
4610241.33	5413859.13	0	4	DE	no	0	755
4580205.6	5444893.87	0	11	DE	no	1	985.73
4634877.07	5414618.86	3	3	CZ	yes	0.97	868
4623604.87	5454829.13	1	25	CZ	no	0.55	646.67
4596846.38	5454168.77	3	1	CZ	no	0.23	858.23
4612820.53	5441075.4	5	1	CZ	yes	1	1087.53
4615890	5413953.86	3	3	DE	no	0.96	744.21
4620696.4	5417486.2	0	0	DE	no	0.93	1057.6
4579534.87	5426569.07	0	3	DE	no	0.5	600.6
4596749.2	5464929.47	0	13	CZ	no	0.84	612.47
4590050.33	5458875.53	0	0	CZ	no	0.28	609.27
4627495.93	5407613.73	3	2	DE	no	0.97	968.13
4590538.67	5410034.87	0	6	DE	no	0.99	815.6
4633237.13	5430197.67	1	4	CZ	no	1	1222.73
4576573.93	5430589.67	0	1	DE	no	0.08	610.2
4593149.69	5415043.38	0	11	DE	no	0.34	627.92
4601265.53	5419040.87	0	0	DE	no	0.19	757.27
4591363.8	5408069.27	3	1	DE	no	0.56	545.27
4604189.2	5460428.27	0	27	CZ	no	0.39	709
4627400.13	5451860.67	0	4	CZ	no	0.25	589.53
4609216.33	5420927.8	2	0	DE	yes	1	1033
4592792.6	5465418.13	0	37	CZ	no	0.73	655.13
4607003.87	5455654.27	0	5	CZ	no	0.56	607.87
4587387.71	5452812.43	6	14	CZ	no	0.49	914.93
4626813.58	5452803.17	0	3	CZ	no	0.12	556.08
4604396.4	5450200.93	5	0	CZ	no	0.02	747.8
4598180.21	5409406.29	0	10	DE	no	0.17	496.93
4625617.79	5447846.86	0	7	CZ	no	0.38	738.29
4620259.87	5444768.73	5	18	CZ	no	0.42	880.67
4624670.47	5425062.33	9	1	CZ	yes	0.9	948.13
4597504.6	5419523.2	2	1	DE	no	0.4	711.13
4586967.75	5454876.67	0	8	CZ	no	0.7	678
4604340.2	5448908	0	4	CZ	no	0.67	701.6
4629875.53	5438485	5	25	CZ	no	0.56	694.53
4605371	5447961.4	28	2	CZ	no	0.82	792.13
4598628.62	5413760.62	0	2	DE	no	0.42	552.08
4620644.29	5452375.79	4	15	CZ	no	0.34	729
4602246.43	5457365.36	0	8	CZ	no	0.36	732.64
4606609.6	5448378.27	0	3	CZ	no	0.08	691.27
4600125	5421725	6	1	DE	yes	1	828.53
4612434.8	5454777	2	16	CZ	no	0.43	639.6
4627676	5425139.53	36	10	CZ	no	0.84	889
4608329.79	5455669.64	0	37	CZ	no	1	701.43
4635230.5	5415345.36	3	6	CZ	yes	0.87	772.43
4622042	5441018.73	0	36	CZ	no	0.61	746.8
4585446.93	5454165.13	6	4	CZ	no	0.88	713.13
4603696.33	5453644.27	0	20	CZ	no	0.91	676.73
